# Supplementary material for: Hyperinsulinemic and Pro-Inflammatory Dietary Patterns and Metabolomic Profiles Are Associated with Increased Risk of Total and Site-Specific Cancers among Postmenopausal Women
Source: Cancers (Basel). 2023 Mar 14;15(6):1756. doi: 10.3390/cancers15061756 (PMC10046106; doi:10.3390/cancers15061756)
Supplement: Supplementary file 1 [file cancers-15-01756-s001.zip]

Archive with 1 entries (1 files):
- cancers-2251828-supplementary.pdf
